# Supplementary material for: The intestinal microbiota regulates host cholesterol homeostasis
Source: BMC Biol. 2019 Nov 27;17:94. doi: 10.1186/s12915-019-0715-8 (PMC6882370; doi:10.1186/s12915-019-0715-8)
Supplement: Supplementary file 1 — Additional file 1: Table S1. Datapoints for Fig. 1. [file 12915_2019_715_MOESM1_ESM.xlsx]

## Sheet: F1S1
Table F1S1. Plasma lipids levels in conventionally raised (Conv-R) and microbiota depleted mice (AB-Mdpl).
	Total cholesterol	Phospholipids	Triglycerides
Conv-R	562.95	535	70
	467	437	79
	497.5	314	63
	478.5	546	133
	475.85	173	70
	601.5	597	92
	555		92
	327.15	419	60
	294.5	601	73
	341.5	448	73
	485	401	63
	303.5	346
	378
	418.1
AB-Mdpl	736	460	43
	795	619	159
	621.25	550	108
	580.15	455	130
	806.75	531	60
	635	535	114
	689	521	121
	693	568	98
	572.5	572	124
	648.75	492	60
	620	637	92
	922.5	684	140
	554		120
	697

## Sheet: F1S2
Table F1S2. Cholesterol distribution across the VLDL, LDL, and HDL lipoprotein classes analyzed by Fast Protein Liquid Chromatography.
Elution Volume	Conv-R	AB-Mdpl
14	7.76204e-05	0.000124869
14.4	0	0
14.8	0	0
15.2	0	0
15.6	0	0
16	0	0.000249738
16.4	0.00578272	0.0100728
16.8	0.0392371	0.0627258
17.2	0.0528595	0.0817476
17.6	0.0405178	0.0626842
18	0.0285255	0.0430382
18.4	0.0205694	0.0303015
18.8	0.0163779	0.0238916
19.2	0.0143986	0.0200623
19.6	0.0136612	0.0185638
20	0.0133895	0.0180228
20.4	0.0131178	0.0176898
20.8	0.0131955	0.018106
21.2	0.0133507	0.0183557
21.6	0.0135059	0.0188968
22	0.0136224	0.0190633
22.4	0.0135836	0.0193131
22.8	0.0133895	0.0196044
23.2	0.0128074	0.0190633
23.6	0.0119923	0.0181893
24	0.0110609	0.0149427
24.4	0.00978017	0.0127783
24.8	0.00861586	0.0103641
25.2	0.00710226	0.00824135
25.6	0.00574391	0.00645156
26	0.00454079	0.00482827
26.4	0.00353173	0.00370445
26.8	0.00271671	0.00283036
27.2	0.00217337	0.00212277
27.6	0.00178527	0.00174817
28	0.00155241	0.00154005
28.4	0.00128074	0.00133194
28.8	0.00116431	0.00149843
29.2	0.00116431	0.00124869
29.6	0.0011255	0.00124869
30	0.0011255	0.00124869
30.4	0.00131955	0.00145681
30.8	0.00170765	0.00178979
31.2	0.00240623	0.00266387
31.6	0.00322125	0.00320497
32	0.00368697	0.00337146
32.4	0.00329886	0.0030801
32.8	0.003066	0.00241413
33.2	0.0022898	0.00170654
33.6	0.00147479	0.00120707
34	0.0008	0.00083246
34.4	0.000504532	0.000707591
34.8	0.000426912	0.000541099
35.2	0.000310481	0.00041623
35.6	0.000465722	0.000457853
36	0.000194051	0.000457853
36.4	0.000271671	0.000582722
36.8	0.000349292	0.000624345
37.2	0.000426912	0.000541099
37.6	0.000388102	0.000541099
38	0.000271671	0.000374607
38.4	0.000426912	0.000332984

## Sheet: F1S3
Table F1S3. Plasma radioactivity 2 hours after gavage with [3H]-Cholesterol in Conventionally Raised (Conv-R) and microbiota depleted mice (AB-Mdpl)
Conv-R	AB-Mdpl
507100	592200
454000	569200
386700	500500
372000	619000
558300	592100
498700

## Sheet: F1S4
Table F1S4. Relative expression of genes related to cholesterol absorption in the jejunum in Conventionally Raised (Conv-R) and microbiota depleted mice (AB-Mdpl)
	Npc1l1	Abcg5	Abcg8
Conv-R	1.04	1.07	1.26
	0.78	1.37	1.02
	0.82	0.86	0.97
	1.5	0.98	1.24
	1	0.81	0.77
	1.12	0.92	0.74
	0.98	1.38	1.64
	1.05	1.14	1.46
	1.12	1.24	1.69
	0.72	0.86	0.8
	0.88	0.77	0.68
AB-Mdpl	1.54	1.19	1.02
	1.88	0.76	1.14
	3.91	1.27	2.02
	2.38	1.01	1.44
	4.34	1.47	2.07
	4.27	1.12	2.19
	3.38	1.1	1.81
	1.59	1.91	1.21
	0.88	1.74	1.43
	2.84	1.25	1.53

## Sheet: F1S5
Table F1S5. Relative expression of genes related to lipoproteins secretion in the jejunum in Conventionally Raised (Conv-R) and microbiota depleted mice (AB-Mdpl)
	ApoB	ApoCII	Mttp	ApoA1	Abca1
Conv-R	1.12	0.38	0.88	0.69	0.47
	0.93	1.55	1.79	0.51	0.61
	0.66	2.69	0.99	0.49	1.11
	1.4	1.02	1.39	1.56	0.75
	1.09	0.23	0.4	1.06
	0.8	0.15	0.55	0.58
				1.93	1.62
				1.25	1.53
				1.13	1.52
				1.3	0.76
				0.49	0.62
AB-Mdpl	1.55	17.81	1.85	1.41	1.58
	1.48	19.76	1.53	1.97	1.64
	1.72	23.67	2.32	2.86	1.68
	1.38	15.08	1.91	1.78	1.35
	3.16	14.17	3.13	2.95	1.68
	1.79	10.93	2.6	2.85	1.26
	2.21	12.17	1.87	2.69	1.54
				2.19	1.05
				0.73	1.17
				1.25	2.15
