# Supplementary material for: The intestinal microbiota regulates host cholesterol homeostasis
Source: BMC Biol. 2019 Nov 27;17:94. doi: 10.1186/s12915-019-0715-8 (PMC6882370; doi:10.1186/s12915-019-0715-8)
Supplement: Supplementary file 4 — Additional file 4: Table S2. Datapoints for Fig. 2. [file 12915_2019_715_MOESM4_ESM.xlsx]

## Sheet: F4S1
Table F4S1. Liver radioactivity 2 hours after gavage with [3H]-Cholesterol in Conventionally Raised (Conv-R) and microbiota depleted mice (AB-Mdpl)
Conv-R	AB-Mdpl
68141	74718
64613	66552
55124	74108
64363	102135
74694	81226
55158

## Sheet: F4S2
Table F4S2. Hepatic relative expression of cholesterol transporters in Conventionally Raised (Conv-R) and microbiota depleted mice (AB-Mdpl)
	LDLr	Srb1
Conv-R	0.954	1.017
	0.943	1.115
	1.376	0.915
	1.202	0.733
	1.462	0.85
	0.694	1.521
	0.658	0.834
	0.817	1.087
	0.895	0.928
AB-Mdpl	1.818	1.129
	1.373	0.984
	2.243	0.995
	2.181	0.939
	1.983	0.912
	2.48	1.421

## Sheet: F4S3
Table F4S3. Plasma cholesterol increase in microbiota-depleted mice in comparison to control mice in Apoe -/- and LDLr -/- mice
Genotype	Total Cholesterol
ApoE -/-	67
	80
	41
	31
	83
	44
	56
	57
	30
	47
	40
	25
	58
	58
LDLr -/-	92
	89
	86
	73
	134
	60

## Sheet: F4S4
Table F4S4. Hepatic relative expression of genes related to cholesterol synthesis in Conventionally Raised (Conv-R) and microbiota depleted mice (AB-Mdpl)
	HmgcoAr	Hmgcs1
Conv-R	0.477	0.554
	1.124	0.759
	1.438	1.456
	1.494	1.436
	1.358	1.789
	0.769	0.525
	0.694	0.61
	0.693	0.75
	0.952	1.122
AB-Mdpl	5.546	3.553
	3.647	1.878
	3.528	1.695
	8.568	4.982
	9.997	2.856
	12.898	8.32

## Sheet: F4S5
Table F4S5. Cholesterol and lathosterol concentration analyzed by GC-MS in the liver of Conventionally Raised (Conv-R) and microbiota depleted mice (AB-Mdpl)
	Cholesterol	Lathosterol
Conv-R	3705.33	1.24642
	3650.13	1.94772
	1963.9	1.24959
		2.78663
	2388.5	3.65171
	3884.59	4.1942
	3410.23	3.28519
	3446.57	3.85484
	2898.55	1.98474
	2634.51	3.01194
	2962.26	4.29857
AB-Mdpl	4329.14	5.83085
	4441.78	7.09413
	4206.2	5.408
	4208.93	5.90717
	4689.26	5.89128
	4358.82	6.48838
	4120.49	4.56514
	4382.76	6.90434
