# Supplementary material for: The intestinal microbiota regulates host cholesterol homeostasis
Source: BMC Biol. 2019 Nov 27;17:94. doi: 10.1186/s12915-019-0715-8 (PMC6882370; doi:10.1186/s12915-019-0715-8)
Supplement: Supplementary file 6 — Additional file 6: Table S3. Datapoints for Fig. 3. [file 12915_2019_715_MOESM6_ESM.xlsx]

## Sheet: F6S1
Table F6S1. Bile volume collected in one hour of gallbladder cannulation in Conventionally Raised (Conv-R) and microbiota depleted mice (AB-Mdpl)
Conv-R	AB-Mdpl
40	96
45	100
67	108
100	105
56.33	109.7
75.3	72.67
61.33	71.33

## Sheet: F6S2
Table F6S2. Quantity of cholesterol secreted in the bile during one hour of gallbladder cannulation in Conventionally Raised (Conv-R) and microbiota depleted mice (AB-Mdpl)
Conv-R	AB-Mdpl
15.1	47.3
26.4	73.8
37.5	134.5
14.6	76.8
45.6	30.6
6.6	32.2
39.2	105

## Sheet: F6S3
Table F6S3. Hepatic relative expression of genes related to bile acids and bile secretion in Conventionally Raised (Conv-R) and microbiota depleted mice (AB-Mdpl)
	Cyp7a1	Cyp8b1	Cyp27a1	Ak1r1d1	Abcg5	Abcg8	Abcb4	Abcb11	Lbat	Abcc3
Conv-R	1.104	1.213	1.348	0.901	0.889	0.958	0.886	1.105	0.898	0.64
	0.506	0.96	1.514	1.037	1.451	0.943	1.26	1.069	0.845	0.731
	1.334	0.928	0.972	0.954	0.915	0.97	1.016	0.874	1.158	0.817
	0.54	0.896	1.234	1.041	0.912	0.788	0.951	0.94	1.326	0.768
	1.295	0.832	1.08	0.883	0.832	0.995	0.886	0.76	1.031	0.85
	1.488	0.56	0.487	1.284	1.225	1.145	0.958	0.709	1.172	0.977
	1.149	0.691	0.366	0.9	1.011	1.2	1.014	1.543	0.764	1.184
	0.719	1.64			0.951	0.864			0.806	1.445
	0.865	1.28			0.987	1.275			0.933	1.589
AB-Mdpl	1.984	0.596	1.134	1.439	1.778	1.623	1.435	1.492	1.464	0.561
	3.431	0.081	0.899	0.865	0.869	1.519	0.799	1.246	1.25	0.46
	1.559	0.256	1.02	0.77	1.299	1.565	0.617	3.403	1.117	0.468
	1.101	0.066	1.168	1.482	2.231	2.022	1.388	1.382	2.823	0.544
	1.785	0.247	0.564	1.043	2.297	1.763	1.266	1.342	1.159	0.849
	2.115	0.063	1.26	3.952	4.417	3.002	2.564	3.421	0.907	1.603

## Sheet: F6S4
Table F6S4. Fecal excretion of 14C bile acids (water-soluble fraction) and 14C cholesterol (cyclohexane soluble fraction) during 72h after oral gavage with 14C cholesterol.
	Conv-R - Cholesterol					AB-Mdpl - Cholesterol					Conv-R - Bile acids					AB-Mdpl - Bile acids
24h	13.87	4.9	14.1	11.49	9.95	3.46	2.13	4.32	5.12	2.81	3.4	1.21	2.89	1.76	2.26	2.18	3.21	2.48	2.81	2.79
48h	14.23	5.43	14.73	11.6	10.38	3.83	2.53	4.7	5.5	3.06	3.61	1.45	3.22	1.98	2.54	3.09	4.49	3.35	4.22	3.65
72h	14.48	5.55	14.95	11.84	10.73	3.94	2.64	4.81	5.61	3.15	4	1.73	3.58	2.27	2.7	3.69	5.11	4.11	4.78	4.57
Corresponding p – values, obtained with Mann-Whitney test.
			14C cholesterol radioactivity			14C bile acids radioactivity
			24h	48h	72h	24h	48h	72h
p –Value Conv-R vs AB-Mdpl			0.016	0.016	0.016	0.602	0.047	0.014

## Sheet: F6S5
Table F6S5. 14C bile acids excreted in the feces expressed as percent of total radioactivity (cholesterol + bile acids).
	24h	48h	72h
Conv-R	19.7	37.04	60.31
	19.87	30.5	70.07
	17.01	34.64	60.97
	13.31	65.71	54.21
	18.53	39.11	31.19
AB-Mdpl	38.63	71.3	84.58
	60.08	76.09	85.22
	36.48	69.25	87.37
	35.44	78.66	83.15
	49.79	77.37	91.42

## Sheet: F6S6
Table F6S6. Relative gene expression of fgf15 in the distal ileum in Conventionally Raised (Conv-R) and microbiota depleted mice (AB-Mdpl)
	Fgf15
Conv-R	1.28776
	1.62154
	0.592492
	0.302996
	0.519382
	1.67582
AB-Mdpl	0.065035
	0.186516
	0.156298
	0.157931
	0.369173
	0.253906

## Sheet: F6S7
Table F6S7. Plasma radioactivity (dpm/ml) 2 hours after gavage with [3H]-taurocholic acid in Conventionally Raised (Conv-R) and microbiota depleted mice (AB-Mdpl)
Conv-R	48440
	32840
	38100
	204740
	125000
	70640
	4780
	17940
AB-Mdpl	24320
	22500
	25540
	31320
	37620
	32100
	33220

## Sheet: F6S8
Table F6S8. Relative gene expression of bile acids transporters in the distal ileum in Conventionally Raised (Conv-R) and microbiota depleted mice (AB-Mdpl)
	Ibat	Abcc3
Conv-R	0.62	0.944765
	1.52	1.02138
	1.46	1.03385
	1.32	0.914165
	0.44	1.57246
	0.64	0.805539
AB-Mdpl	1.27	0.739964
	1.59	1.02849
	1.69	0.695213
	1.21	1.22521
	3.68	0.766059
	2.17	0.889167
	1.69588	0.594821
