# Supplementary material for: The intestinal microbiota regulates host cholesterol homeostasis
Source: BMC Biol. 2019 Nov 27;17:94. doi: 10.1186/s12915-019-0715-8 (PMC6882370; doi:10.1186/s12915-019-0715-8)
Supplement: Supplementary file 7 — Additional file 7: Table S4. Datapoints for Fig. 4. [file 12915_2019_715_MOESM7_ESM.xlsx]

## Sheet: F7S1
Table F7S1. Gut microbiota donors’ characteristics
	Total Cholesterol	HDLc	LDLc	Triglycerides	Total/HDL cholesterol ratio	Sex	Age
Normo-cholesterolemic donor 1	167	60	99	43	2.78	F	34
Normo-cholesterolemic donor 2	179	61	103	82	2.98	F	42
Hyper-cholesterolemic donor 1	217	31	148	190	7	F	64
Hyper-cholesterolemic donor 2	228	55	150	113	4.15	F	38

## Sheet: F7S2
Table F7S2. Plasma cholesterol, phospholipids and triglycerides levels in mice colonized with the microbiota from normocholesterolemic donors and high cholesterol donors.
	Total Cholesterol	Free Cholesterol	Triglycerides
NorChol-r 1	392.3	120.3	64.7
	329.5	105.8	64.3
	472.7	143.1	59.9
	380.3	119.8	73.7
	292.5	96.7	50.6
	398.4	127.3	110.4
	501.4	149	58.6
	371.8	120.8	76.4
	527.1	157.3	108.5
	378.4	120.5	65.9
NorChol-r 2	465.8	139.4	56.9
	428.3	129.2	48.5
	381.8	120.1	65.1
	379.6	111.8
	440.6	126	61.8
	475.2	143.1	75.7
	342.7	103.3	60
	464.1	142.1	85.1
	386.1	118.8	57.9
	381.5	125	63.1
	394.2	120	64.8
	486.1	153.3	81.9
HiChol-r 1	503	142.5	75.2
	442.7	127.7	60.4
	481.2	137.6	98.4
	584.7	168.6	92.8
	512.8	144.1	164.7
	502.5	158.8	100.2
	681.3	198	203.1
	690.6	209.9	120.5
	549.9	157.5	260.1
	511	153.6	141.5
HiChol-r 2	504.9	145.3	79
	581.1	167.7	179
	556.8	171.4	68.6
	473.3	154.7	110.6
	519.8	143.3	89
	445.9	128.7	94.2
	516.7	152	95.7
	589.7	163.6	74
	472.8	138.5	87
	433	136	58
	480.6	140.7	68.9
	482.3	143.8	117.9
