# Supplementary material for: The intestinal microbiota regulates host cholesterol homeostasis
Source: BMC Biol. 2019 Nov 27;17:94. doi: 10.1186/s12915-019-0715-8 (PMC6882370; doi:10.1186/s12915-019-0715-8)
Supplement: Supplementary file 8 — Additional file 8: Table S5. Datapoints for Fig. 5. [file 12915_2019_715_MOESM8_ESM.xlsx]

## Sheet: F8S1
Table F8S1. Relative expression of genes related to cholesterol absorption and lipoproteins secretion in the jejunum in mice colonized with the microbiota from normocholesterolemic donors (NorChol-r1 and r2) and high cholesterol donors (HiChol-r1 and r2)
Group	Npc1l1	ApoB	ApoCII	Mttp
NorChol-r 1	1.09	0.85	1.52	1.18
	0.54		0.17	0.12
	1.12	0.66	1.41	1
	0.48		0.18	0.12
	0.85	1.32	1.41	1.28
	1.16	0.73	1.33	1.24
	1.55	1.54	0.97	1.93
	1.2	0.9	1.11	1.13
NorChol-r 2	1.03	1.22	1	1.32
	1.42	1.51	1.5	1.95
	0.61	0.28	0.23	0.35
	0.79	0.8	0.95	1.48
	0.16	0.08	0.5	0.09
	0.12	0.04	0.12	0.03
	0.71	1.34	0.47	1.99
	1.46	1.34	1.99	2.66
	0.86	2.33	0.65
HiChol-r 1	1.85	1.78	1.93	3.47
	1.81	3.86	1.99	3.33
	0.91	2.05	1.41	2.46
	1.31	1.06	1.08	1.95
	1.29	1.73	1.27	2.52
	1.58	1.76	1.16	3.3
	1.71	1.59	0.9	2.66
HiChol-r 2	2.03	1.5	1.12	1.55
	2.22	1.37	1.56	2.96
	2.26	3.34	2.83	2.09
	1.6	1.99	2.43	3.91
	2.24	4.31	1.32	2.84
	1	1.26	1.77	2.19
	2.48	1.51	2.01	1.67
	2.49	2.94	1.19	2.77

## Sheet: F8S2
Table F8S2. Relative expression of enzymes involved in cholesterol synthesis in the liver of mice colonized with the microbiota from normocholesterolemic donors (NorChol-r1 and r2) and high cholesterol donors (HiChol-r1 and r2).
Group	HmgcoAr	Hmgcs1
NorChol-r 1	0.57	0.92
	0.71	1
	0.69	0.51
	1.71	1.27
	0.62	1.53
	1.01	0.69
	1.68	1.07
NorChol-r 2	0.77	0.92
	2.14	2.09
	1.07	0.53
	1.55	1.3
	1.08	0.59
	1.75	0.65
	0.58	0.74
	1.19	0.71
	2.07	1.98
HiChol-r 1	0.66	0.31
	0.24	0.56
	0.58	0.49
	0.43	0.61
	0.6	0.49
	0.37	0.45
	0.46	0.81
	0.37	0.37
	0.506289	0.41
	0.39	0.68
HiChol-r 2	0.4	0.39
	0.35	0.82
	0.39	0.48
	0.21	0.78
	0.56	0.86
	0.68	0.67
	0.27	0.63
	0.72	1
	0.24	0.42
	0.37	0.39
	0.28	0.92

## Sheet: F8S3
Table F8S3. Cholesterol and lathosterol concentration analyzed by GC-MS in the liver of mice colonized with the microbiota from normocholesterolemic donors (NorChol-r1 and r2) and high cholesterol donors (HiChol-r1 and r2).
Group	Cholesterol	Lathosterol
NorChol-r 1	1.4969	4.37
	0.8784	1.89
	1.2151	3.23
	0.8276	2.51
	0.8379	2.07
	1.9688	3.47
	3.9556	3.94
	2.7136	3.13
NorChol-r 2	2.7112	2.48
	2.0467	4.4
	1.886	2.36
	0.9703	2.64
	1.1017
	1.3035	2.67
	1.1742	4.2
	2.6682	3.35
	2.9311	3.12
	2.7891	2.4
	2.3668	2.38
	1.7835	2.55
HiChol-r 1	1.791	1.3
	1.7089	1.45
	2.0851	1.07
	1.4973
	1.4046	0.59
	1.1412	1
	1.2883	1.55
	2.7921	2.44
	2.2692	1.02
	3.2943	0.5
HiChol-r 2	1.787	2.88
	2.115	1.52
	1.7531	2.25
	1.5275	1.87
	0.9827	1.11
	1.9934	3.08
	2.2044	2.04
	3.2522	0.56
	2.2993	0.37
	2.3859	3
		2.84
		1.42

## Sheet: F8S4
Table F8S4. Triglycerides and phospholipids analyzed by biochemic assay in the liver of mice colonized with the microbiota from normocholesterolemic donors (NorChol-r1 and r2) and high cholesterol donors (HiChol-r1 and r2)
Group	Triglycerides	¨hospholipids
NorChol-r 1	17.74	3.178
	19.93	3.503
	24.19	3.74
	16.27	1.533
	18.58	3.262
	16.56	3.1
	22.99	3.613
	17.3	3.399
	14.33	3.286
NorChol-r 2	15.14	2.546
	19.9	3.528
	19.88	3.73
	22.28	2.986
	22.71	3.642
	14.73	3.903
	23.71	1.88
	18.5	3.348
	16.01	3.365
	16.93	2.894
	28.26	0.965
HiChol-r 1	19.81	3.941
	20.66	2.774
	20.21	3.722
	24.09	4.002
	21.7	4.424
	21.08	3.915
	25.71	4.815
	26.08	1.04
	22.39	4.643
	17.85	5.026
HiChol-r 2	21.34	3.066
	20.87	3.761
	20.87	3.032
	30.56	3.655
	24.89	3.903
	19.85	3.649
	19.96	2.625
	18.34	2.282
	32.36	2.841
	26.35	4.366
	22.55	3.714

## Sheet: F8S5
Table F8S5. Hepatic relative expression of LDLr of mice colonized with the microbiota from normocholesterolemic donors (NorChol-r1 and r2) and high cholesterol donors (HiChol-r1 and r2).
Group	LDLr relative expression
NorChol-r 1	0.8
	0.71
	0.86
	2
	0.95
	0.85
	0.84
NorChol-r 2	0.88
	0.77
	0.97
	1.02
	0.78
	0.74
	1.71
	0.46
	1.11
HiChol-r 1	0.54
	0.51
	0.47
	0.79
	0.55
	0.71
	1
	0.44
HiChol-r 2	0.35
	0.74
	0.75
	0.32
	0.48
	0.5
	0.39
	0.65
	0.56

## Sheet: F8S6
Table F8S6. Hepatic relative expression of Cyp7a1 in mice colonized with the microbiota from normocholesterolemic donors (NorChol-r1 and r2) and high cholesterol donors (HiChol-r1 and r2).
Group	Cyp7a1 relative expression
NorChol-r 1	0.57618
	0.77222
	0.78029
	1.10733
	1.57689
	0.55175
	1.63533
NorChol-r 2	1.21
	1.31
	0.67
	0.9
	0.46
	0.96
	0.68
	1.21
	1.45
HiChol-r 1	0.28
	0.28
	0.35
	0.54
	0.57
	0.3
	0.43
	0.19
	0.16
	0.2
HiChol-r 2	0.09
	0.45
	0.24
	0.42
	0.22
	0.47
	0.33
	0.76
	0.22
	0.99
	0.07

## Sheet: F8S7
Table F8S7. Relative expression of fgf15 in the distal ileum of mice colonized with the microbiota from normocholesterolemic donors (NorChol-r1 and r2) and high cholesterol donors (HiChol-r1 and r2).
Group	Fgf15 relative expression
NorChol-r 1	0.28
	1.86
	0.12
	1.26
	0.29
	2.5
	0.7
NorChol-r 2	0.7
	1.83
	0.72
	0.27
	1.48
	0.81
	1.48
	0.44
	2.9
HiChol-r 1	1.95
	3.86
	3.67
	0.21
	0.77
	1.68
	8.87
HiChol-r 2	1.3
	0.26
	1.42
	3.05
	5.13
	1.97
	0.62
	3.08
	3.85
